# Supplementary material for: Neural representational geometries reflect behavioral differences in monkeys and recurrent neural networks
Source: Nat Commun. 2024 Aug 1;15:6479. doi: 10.1038/s41467-024-50503-w (PMC11294567; doi:10.1038/s41467-024-50503-w)
Supplement: Supplementary file 4 — Source Data [file 41467_2024_50503_MOESM4_ESM.zip]

Archive with 50 entries (46 files):
- SourceData/behavior/
- SourceData/behavior/behavior_main.py
- SourceData/behavior/correct_trials_SA.npy
- SourceData/behavior/correct_trials_SH.npy
- SourceData/behavior/error_trials_SA.npy
- SourceData/behavior/error_trials_SH.npy
- SourceData/behavior/perf_cond_err_SA.npy
- SourceData/behavior/perf_cond_err_SH.npy
- SourceData/behavior/perf_cond_SA.npy
- SourceData/behavior/perf_cond_SH.npy
- SourceData/behavior/RT_cond_SA.pkl
- SourceData/behavior/RT_cond_SH.pkl
- SourceData/behavior/rt_SA.npy
- SourceData/behavior/rt_SH.npy
- SourceData/behavior/task_conditions_SA.pkl
- SourceData/behavior/task_conditions_SH.pkl
- SourceData/behavior_RNN/
- SourceData/behavior_RNN/behavior_model_rnn.py
- SourceData/behavior_RNN/comp_net1.pkl
- SourceData/behavior_RNN/comp_net2.pkl
- SourceData/behavior_RNN/rt_cond_net1.pkl
- SourceData/behavior_RNN/rt_cond_net2.pkl
- SourceData/behavior_RNN/trials_id_net1.pkl
- SourceData/behavior_RNN/trials_id_net2.pkl
- SourceData/LICENSE
- SourceData/neural_data/
- SourceData/neural_data/compute_decoding_ccgp.py.py
- SourceData/neural_data/decoder_M1.pkl
- SourceData/neural_data/decoder_M2.pkl
- SourceData/neural_data/neuron_info_M1.pkl
- SourceData/neural_data/neuron_info_M2.pkl
- SourceData/neural_data/neuron_M1.pkl
- SourceData/neural_data/neuron_M2.pkl
- SourceData/neural_data/trials_pattern_M1.pkl
- SourceData/neural_data/trials_pattern_M2.pkl
- SourceData/neural_data/trials_pos_pattern_M1.pkl
- SourceData/neural_data/trials_pos_pattern_M2.pkl
- SourceData/neural_RNN/
- SourceData/neural_RNN/ccgp_input.pkl
- SourceData/neural_RNN/ccgp_results.pkl
- SourceData/neural_RNN/decoding_ccgp_RNNs.py
- SourceData/neural_RNN/decoding_input.pkl
- SourceData/neural_RNN/decoding_results.pkl
- SourceData/neural_RNN/id_nets.pkl
- SourceData/neural_RNN/max_epoch.pkl
- SourceData/neural_RNN/max_epoch_normalize.pkl
- SourceData/neural_RNN/perf_cond.pkl
- SourceData/neural_RNN/rt_cond.pkl
- SourceData/neural_RNN/time.pkl
- SourceData/README.md
